# Supplementary material for: Influence of Drug Properties, Formulation Composition, and Processing Parameters on the Stability and Dissolution Performance of Amorphous Solid Dispersions-Based Tablets
Source: Polymers (Basel). 2025 Sep 14;17(18):2484. doi: 10.3390/polym17182484 (PMC12473797; doi:10.3390/polym17182484)
Supplement: Supplementary file 1 [file polymers-17-02484-s001.zip]

Archive with 1 entries (1 files):
- polymers-3829762-supplementary.pdf
